# Supplementary material for: Leukocyte Telomere Length Variants Are Independently Associated with Survival of Patients with Colorectal Cancer
Source: Cancers (Basel). 2026 Feb 2;18(3):490. doi: 10.3390/cancers18030490 (PMC12897216; doi:10.3390/cancers18030490)
Supplement: Supplementary file 1 [file cancers-18-00490-s001.zip]

Archive with 1 entries (1 files):
- cancers-4026381-supplementary.pdf
